# Supplementary material for: Chinese Sumac Fruits (Rhus chinesis Mill.) Alleviate Type 2 Diabetes in C57BL/6 Mice through Repairing Islet Cell Functions, Regulating IRS-1/PI3K/AKT Pathways and Promoting the Entry of Nrf2 into the Nucleus
Source: Nutrients. 2023 Sep 21;15(18):4080. doi: 10.3390/nu15184080 (PMC10535436; doi:10.3390/nu15184080)
Supplement: Supplementary file 1 [file nutrients-15-04080-s001.zip]

Archive with 1 entries (1 files):
- nutrients-2600678-supplementary.pdf
